# Supplementary material for: 14-3-3-protein regulates Nedd4-2 by modulating interactions between HECT and WW domains
Source: Commun Biol. 2021 Jul 22;4:899. doi: 10.1038/s42003-021-02419-0 (PMC8298602; doi:10.1038/s42003-021-02419-0)
Supplement: Supplementary file 4 — Supplementary Data 1 [file 42003_2021_2419_MOESM4_ESM.xlsx]

## Sheet: Fig.2a
	3 μM Nedd4-2		6 μM 14-3-3η		3 μM Nedd4-2 + 3 μM 14-3-3η		3 μM Nedd4-2 + 6 μM 14-3-3η
	sed. coef. (S)	c(s) (AU/S)	sed. coef. (S)	c(s) (AU/S)	sed. coef. (S)	c(s) (AU/S)	sed. coef. (S)	c(s) (AU/S)
	0	0.00668295	0	0.00258831	0	0.00544108	0	0.00375833
	0.0671141	2.55531	0.0671141	0.455804	0.0805369	0.341058	0.134228	1.32287e-13
	0.134228	0.0471805	0.134228	0.0259567	0.161074	0.0234281	0.268456	7.45e-20
	0.201342	0.000300429	0.201342	0.000821578	0.241611	0.00546383	0.402685	7.45e-20
	0.268456	1.19123e-06	0.268456	2.23194e-05	0.322148	0.00381056	0.536913	7.45e-20
	0.33557	3.61604e-09	0.33557	6.68899e-07	0.402685	0.00531899	0.671141	7.45e-20
	0.402685	9.56119e-12	0.402685	2.61575e-08	0.483221	0.0093191	0.805369	4.5353e-14
	0.469799	9.93576e-16	0.469799	1.49826e-09	0.563758	0.0126211	0.939597	7.45e-20
	0.536913	7.07118e-16	0.536913	1.35204e-10	0.644295	0.0101113	1.07383	7.45e-20
	0.604027	5.64566e-18	0.604027	1.98863e-11	0.724832	0.00322654	1.20805	7.45e-20
	0.671141	1.49e-19	0.671141	4.76686e-12	0.805369	0.000341028	1.34228	7.45e-20
	0.738255	6.51777e-14	0.738255	1.82159e-12	0.885906	1.1666e-05	1.47651	7.45e-20
	0.805369	1.26033e-13	0.805369	1.06157e-12	0.966443	1.34737e-07	1.61074	7.58417e-18
	0.872483	6.05538e-14	0.872483	8.88247e-13	1.04698	6.28043e-10	1.74497	2.10306e-14
	0.939597	8.93773e-14	0.939597	1.00011e-12	1.12752	1.59119e-12	1.87919	1.88257e-11
	1.00671	3.22435e-14	1.00671	1.42268e-12	1.20805	2.92442e-15	2.01342	5.10148e-09
	1.07383	1.49e-19	1.07383	2.39831e-12	1.28859	5.49268e-18	2.14765	4.42017e-07
	1.14094	1.85639e-19	1.14094	4.55328e-12	1.36913	1.24167e-19	2.28188	1.39896e-05
	1.20805	8.38684e-18	1.20805	9.32363e-12	1.44966	9.10142e-14	2.41611	0.000194428
	1.27517	5.93043e-16	1.27517	1.99269e-11	1.5302	9.85051e-14	2.55034	0.00138144
	1.34228	5.53569e-14	1.34228	4.37985e-11	1.61074	1.24167e-19	2.68456	0.0057275
	1.4094	1.05637e-12	1.4094	9.69107e-11	1.69128	1.24167e-19	2.81879	0.0156772
	1.47651	9.03149e-11	1.47651	2.15977e-10	1.77181	8.26586e-14	2.95302	0.0297741
	1.54362	5.15058e-09	1.54362	4.85218e-10	1.85235	6.2264e-15	3.08725	0.0404525
	1.61074	1.79812e-07	1.61074	1.10076e-09	1.93289	1.24167e-19	3.22148	0.0444158
	1.67785	3.58443e-06	1.67785	2.53587e-09	2.01342	1.24167e-19	3.3557	0.0400861
	1.74497	4.18866e-05	1.74497	5.96107e-09	2.09396	1.24167e-19	3.48993	0.0326766
	1.81208	0.000290465	1.81208	1.43368e-08	2.1745	9.52939e-14	3.62416	0.0247845
	1.87919	0.00126935	1.87919	3.53728e-08	2.25503	1.24167e-19	3.75839	0.0187432
	1.94631	0.00372634	1.94631	8.95808e-08	2.33557	2.39898e-15	3.89262	0.0150118
	2.01342	0.00783456	2.01342	2.32287e-07	2.41611	3.4896e-17	4.02685	0.0128197
	2.08054	0.0126411	2.08054	6.15001e-07	2.49664	1.78943e-15	4.16107	0.0119499
	2.14765	0.0166447	2.14765	1.65503e-06	2.57718	7.91296e-14	4.2953	0.0127609
	2.21476	0.0187976	2.21477	4.49683e-06	2.65772	2.45761e-12	4.42953	0.0148039
	2.28188	0.019126	2.28188	1.22722e-05	2.73826	6.01953e-11	4.56376	0.019101
	2.34899	0.0180422	2.34899	3.33883e-05	2.81879	1.09701e-09	4.69799	0.0284471
	2.41611	0.0166268	2.41611	9.0509e-05	2.89933	1.51113e-08	4.83221	0.0444445
	2.48322	0.0148347	2.48322	0.00023852	2.97987	1.602e-07	4.96644	0.0744938
	2.55034	0.0131597	2.55034	0.000613023	3.0604	1.33561e-06	5.10067	0.12951
	2.61745	0.0117878	2.61745	0.00151732	3.14094	9.01509e-06	5.2349	0.227295
	2.68456	0.0106329	2.68456	0.00359984	3.22148	5.04114e-05	5.36913	0.383553
	2.75168	0.00993022	2.75168	0.00810362	3.30201	0.00023706	5.50336	0.588801
	2.81879	0.00962044	2.81879	0.017178	3.38255	0.000959174	5.63758	0.778751
	2.88591	0.00970026	2.88591	0.0338558	3.46309	0.00333598	5.77181	0.856923
	2.95302	0.01017	2.95302	0.0618099	3.54362	0.0100099	5.90604	0.745469
	3.02013	0.0112011	3.02013	0.103641	3.62416	0.0258372	6.04027	0.499716
	3.08725	0.0127403	3.08725	0.159537	3.7047	0.0572745	6.1745	0.255476
	3.15436	0.0150831	3.15436	0.223619	3.78523	0.10848	6.30872	0.100199
	3.22148	0.0183587	3.22148	0.285196	3.86577	0.175539	6.44295	0.0310206
	3.28859	0.0231485	3.28859	0.330942	3.94631	0.244389	6.57718	0.00786845
	3.3557	0.0302787	3.3557	0.350306	4.02685	0.294552	6.71141	0.00173755
	3.42282	0.0400155	3.42282	0.33878	4.10738	0.310735	6.84564	0.000361929
	3.48993	0.0541308	3.48993	0.300436	4.18792	0.292886	6.97987	7.42057e-05
	3.55705	0.0739493	3.55705	0.246288	4.26846	0.251538	7.11409	1.61893e-05
	3.62416	0.099255	3.62416	0.187194	4.34899	0.20183	7.24832	3.9747e-06
	3.69128	0.132472	3.69128	0.133016	4.42953	0.155025	7.38255	1.17512e-06
	3.75839	0.171924	3.75839	0.0894008	4.51007	0.117288	7.51678	4.27002e-07
	3.8255	0.220061	3.8255	0.0571921	4.5906	0.0902411	7.65101	1.96388e-07
	3.89262	0.276893	3.89262	0.0351374	4.67114	0.0715699	7.78523	1.1758e-07
	3.95973	0.330275	3.95973	0.0209051	4.75168	0.0600412	7.91946	8.84526e-08
	4.02684	0.383754	4.02685	0.0121744	4.83221	0.0540265	8.05369	8.50318e-08
	4.09396	0.421753	4.09396	0.00696552	4.91275	0.0524331	8.18792	1.00488e-07
	4.16107	0.449592	4.16107	0.00395349	4.99329	0.0552932	8.32215	1.41381e-07
	4.22819	0.45706	4.22819	0.00223966	5.07383	0.062788	8.45638	2.32064e-07
	4.2953	0.442379	4.2953	0.00127465	5.15436	0.0766467	8.5906	4.2113e-07
	4.36242	0.409127	4.36242	0.000732466	5.2349	0.0988717	8.72483	8.26583e-07
	4.42953	0.363752	4.42953	0.000426293	5.31544	0.133418	8.85906	1.67948e-06
	4.49664	0.311144	4.49664	0.000253076	5.39597	0.184398	8.99329	3.45123e-06
	4.56376	0.255832	4.56376	0.000153262	5.47651	0.252877	9.12752	7.058e-06
	4.63087	0.203915	4.63087	9.48877e-05	5.55705	0.339943	9.26174	1.38854e-05
	4.69799	0.158158	4.69799	6.03509e-05	5.63758	0.438197	9.39597	2.63474e-05
	4.7651	0.120189	4.7651	3.92175e-05	5.71812	0.523891	9.5302	4.71393e-05
	4.83221	0.0900217	4.83221	2.61528e-05	5.79866	0.572526	9.66443	7.91838e-05
	4.89933	0.0661085	4.89933	1.79385e-05	5.87919	0.57064	9.79866	0.000125365
	4.96644	0.0485233	4.96644	1.25876e-05	5.95973	0.50011	9.93289	0.000186663
	5.03356	0.0356815	5.03356	9.05692e-06	6.04027	0.382938	10.0671	0.000260759
	5.10067	0.026357	5.10067	6.67771e-06	6.12081	0.258259	10.2013	0.000342498
	5.16779	0.0195197	5.16779	5.01928e-06	6.20134	0.148614	10.3356	0.000425526
	5.2349	0.0146631	5.2349	3.87023e-06	6.28188	0.0746405	10.4698	0.00049974
	5.30201	0.0111938	5.30201	3.02982e-06	6.36242	0.0325974	10.604	0.000557718
	5.36913	0.00868636	5.36913	2.42594e-06	6.44295	0.0122809	10.7383	0.000593952
	5.43624	0.00689556	5.43624	1.97104e-06	6.52349	0.0041107	10.8725	0.000604607
	5.50336	0.00562198	5.50336	1.62589e-06	6.60403	0.00121816	11.0067	0.000591075
	5.57047	0.00468656	5.57047	1.3644e-06	6.68456	0.000328006	11.1409	0.000554021
	5.63758	0.00401867	5.63758	1.15477e-06	6.7651	8.04221e-05	11.2752	0.000504035
	5.7047	0.0035284	5.7047	9.90367e-07	6.84564	1.83577e-05	11.4094	0.000444366
	5.77181	0.00317127	5.77181	8.57637e-07	6.92617	3.9334e-06	11.5436	0.000381025
	5.83893	0.0029326	5.83893	7.49867e-07	7.00671	8.21074e-07	11.6779	0.000321366
	5.90604	0.00276665	5.90604	6.59457e-07	7.08725	1.65641e-07	11.8121	0.000266649
	5.97316	0.00267711	5.97315	5.8344e-07	7.16779	3.33918e-08	11.9463	0.000219086
	6.04027	0.00264743	6.04027	5.18524e-07	7.24832	6.80192e-09	12.0805	0.000178809
	6.10738	0.00266113	6.10738	4.6259e-07	7.32886	1.40896e-09	12.2148	0.000145916
	6.1745	0.00271391	6.1745	4.14551e-07	7.4094	3.0237e-10	12.349	0.000119006
	6.24161	0.00281288	6.24161	3.70798e-07	7.48993	6.83886e-11	12.4832	9.79346e-05
	6.30872	0.00293434	6.30872	3.332e-07	7.57047	1.63295e-11	12.6174	8.08051e-05
	6.37584	0.00309646	6.37584	2.98906e-07	7.65101	4.1481e-12	12.7517	6.7614e-05
	6.44295	0.00328957	6.44295	2.68781e-07	7.73154	1.13091e-12	12.8859	5.69556e-05
	6.51007	0.00351172	6.51007	2.41473e-07	7.81208	3.33146e-13	13.0201	4.86268e-05
	6.57718	0.00372891	6.57718	2.16838e-07	7.89262	1.06203e-13	13.1544	4.2123e-05
	6.64429	0.00397811	6.6443	1.94953e-07	7.97315	7.70841e-14	13.2886	3.69702e-05
	6.71141	0.00425782	6.71141	1.75346e-07	8.05369	1.3527e-14	13.4228	3.28013e-05
	6.77852	0.00450483	6.77852	1.57389e-07	8.13423	1.15798e-13	13.557	2.96675e-05
	6.84564	0.00473707	6.84564	1.41681e-07	8.21477	2.32893e-15	13.6913	2.71791e-05
	6.91275	0.00497974	6.91275	1.27406e-07	8.2953	4.84127e-14	13.8255	2.53096e-05
	6.97987	0.00518408	6.97987	1.14952e-07	8.37584	5.3156e-16	13.9597	2.39908e-05
	7.04698	0.00536276	7.04698	1.03826e-07	8.45638	9.81701e-14	14.094	2.30505e-05
	7.11409	0.00548789	7.11409	9.39297e-08	8.53691	6.86383e-14	14.2282	2.25255e-05
	7.18121	0.00553081	7.18121	8.51341e-08	8.61745	9.07861e-17	14.3624	2.23063e-05
	7.24832	0.0055634	7.24832	7.74127e-08	8.69799	8.44089e-14	14.4966	2.23933e-05
	7.31544	0.00552802	7.31544	7.04835e-08	8.77852	3.6707e-16	14.6309	2.28254e-05
	7.38255	0.00545446	7.38255	6.44718e-08	8.85906	1.99525e-14	14.7651	2.34414e-05
	7.44967	0.00530917	7.44966	5.90487e-08	8.9396	3.18319e-17	14.8993	2.44191e-05
	7.51678	0.00514554	7.51678	5.43623e-08	9.02013	1.20053e-17	15.0336	2.56447e-05
	7.58389	0.00493127	7.58389	5.0087e-08	9.10067	9.1864e-14	15.1678	2.7063e-05
	7.65101	0.00469443	7.65101	4.63799e-08	9.18121	6.92308e-18	15.302	2.88741e-05
	7.71812	0.00443841	7.71812	4.30368e-08	9.26174	5.43941e-14	15.4362	3.08518e-05
	7.78524	0.00418043	7.78523	4.00747e-08	9.34228	7.18897e-14	15.5705	3.33038e-05
	7.85235	0.0039087	7.85235	3.74174e-08	9.42282	4.08585e-14	15.7047	3.59524e-05
	7.91946	0.00364126	7.91946	3.50239e-08	9.50336	3.74151e-14	15.8389	3.91329e-05
	7.98658	0.00338812	7.98658	3.28843e-08	9.58389	1.02784e-13	15.9732	4.26363e-05
	8.05369	0.00315449	8.05369	3.09754e-08	9.66443	1.09065e-14	16.1074	4.67883e-05
	8.12081	0.00293759	8.12081	2.92231e-08	9.74497	2.30959e-15	16.2416	5.15027e-05
	8.18792	0.0027312	8.18792	2.76402e-08	9.8255	9.32126e-14	16.3758	5.69203e-05
	8.25503	0.00254883	8.25503	2.62189e-08	9.90604	2.43567e-17	16.5101	6.31565e-05
	8.32215	0.00239161	8.32215	2.4923e-08	9.98658	8.61509e-14	16.6443	7.04334e-05
	8.38926	0.00225646	8.38926	2.37332e-08	10.0671	9.07957e-14	16.7785	7.87041e-05
	8.45638	0.0021439	8.45638	2.26403e-08	10.1477	1.04198e-13	16.9128	8.83161e-05
	8.52349	0.00205062	8.52349	2.16646e-08	10.2282	1.0672e-13	17.047	9.9428e-05
	8.5906	0.00198646	8.5906	2.0759e-08	10.3087	1.05868e-13	17.1812	0.000111887
	8.65772	0.00194248	8.65772	1.99288e-08	10.3893	1.01663e-13	17.3154	0.000126668
	8.72483	0.00192461	8.72483	1.91642e-08	10.4698	9.52735e-14	17.4497	0.000142909
	8.79195	0.00193556	8.79195	1.84716e-08	10.5503	8.80895e-14	17.5839	0.000161285
	8.85906	0.00197282	8.85906	1.78117e-08	10.6309	8.47331e-14	17.7181	0.000181793
	8.92617	0.00203829	8.92617	1.72107e-08	10.7114	9.39055e-14	17.8523	0.00020373
	8.99329	0.00215171	8.99329	1.66549e-08	10.7919	4.84943e-14	17.9866	0.000227322
	9.0604	0.00230821	9.0604	1.61325e-08	10.8725	6.2403e-14	18.1208	0.000251769
	9.12752	0.0025248	9.12752	1.56401e-08	10.953	7.63647e-14	18.255	0.000276933
	9.19463	0.00282045	9.19463	1.51739e-08	11.0336	8.79734e-14	18.3893	0.000301043
	9.26174	0.00321004	9.26174	1.47417e-08	11.1141	9.86803e-14	18.5235	0.000324871
	9.32886	0.00372882	9.32886	1.43239e-08	11.1946	1.13441e-13	18.6577	0.000344792
	9.39597	0.00442818	9.39597	1.39172e-08	11.2752	4.19087e-14	18.7919	0.000362934
	9.46309	0.0053707	9.46309	1.35391e-08	11.3557	5.86745e-14	18.9262	0.000376745
	9.5302	0.0066504	9.5302	1.31635e-08	11.4362	8.23153e-14	19.0604	0.000385768
	9.59732	0.00841981	9.59732	1.27946e-08	11.5168	1.15376e-13	19.1946	0.000390248
	9.66443	0.0108827	9.66443	1.24433e-08	11.5973	9.74341e-15	19.3289	0.000389356
	9.73154	0.014378	9.73154	1.20915e-08	11.6779	1.59654e-14	19.4631	0.000383183
	9.79866	0.0193782	9.79866	1.17594e-08	11.7584	2.65506e-14	19.5973	0.000373004
	9.86577	0.0266414	9.86577	1.14195e-08	11.8389	4.44534e-14	19.7315	0.000359049
	9.93289	0.0373891	9.93289	1.10963e-08	11.9195	7.25558e-14	19.8658	0.000342571
	10	0.106883	10	2.15403e-08	12	2.30145e-13	20	0.000647618

## Sheet: Fig.2c
	0.3 μM Nedd4-2 +
		0.06 μM 14-3-3η	0.2 μM 14-3-3η	0.6 μM 14-3-3η	1.8 μM 14-3-3η	6 μM 14-3-3η
	sed. coef. (S)	c(s) (AU/S)	c(s) (AU/S)	c(s) (AU/S)	c(s) (AU/S)	c(s) (AU/S)
	0	0.000293468	0.000325245	0.000399027	0.000686934	0.00154177
	0.121212	0.0299095	0.0257482	0.0413879	0.0156604	0.0375007
	0.242424	0.00418251	0.00629423	0.00596982	0.00468795	0.000167854
	0.363636	0.000730858	0.00189338	0.00100926	0.00457161	2.88176e-07
	0.484849	0.000182541	0.000587187	0.000230103	0.00751923	2.55719e-10
	0.606061	6.6241e-05	0.000170668	7.40063e-05	0.0120375	1.81714e-13
	0.727273	3.39501e-05	4.45957e-05	3.35699e-05	0.0124637	6.77647e-14
	0.848485	2.34731e-05	1.04866e-05	2.10234e-05	0.0062963	2.40564e-14
	0.969697	2.08774e-05	2.29717e-06	1.76173e-05	0.0014608	4.07847e-14
	1.09091	2.28156e-05	4.98853e-07	1.90082e-05	0.000176368	2.14329e-16
	1.21212	2.9234e-05	1.16235e-07	2.52767e-05	1.46989e-05	1.8178e-16
	1.33333	4.17605e-05	3.16938e-08	3.93775e-05	1.20701e-06	2.51719e-14
	1.45454	6.31813e-05	1.09371e-08	6.80761e-05	1.37558e-07	1.98239e-15
	1.57576	9.5764e-05	5.07549e-09	0.000123405	2.86103e-08	6.69128e-15
	1.69697	0.000138387	3.29664e-09	0.000223036	1.29097e-08	2.02832e-14
	1.81818	0.000183667	3.02538e-09	0.000386082	1.32309e-08	1.33858e-14
	1.93939	0.000219465	3.87624e-09	0.000624629	2.94517e-08	7.98613e-14
	2.06061	0.000236678	6.71085e-09	0.00093765	1.23192e-07	1.53912e-13
	2.18182	0.000236258	1.49597e-08	0.00131336	7.91396e-07	4.80125e-12
	2.30303	0.000227218	4.0759e-08	0.0017431	6.30788e-06	1.56388e-10
	2.42424	0.000221195	1.28132e-07	0.0022329	5.1026e-05	5.42369e-09
	2.54546	0.000228755	4.41791e-07	0.00280471	0.000355514	1.94959e-07
	2.66667	0.000261633	1.59528e-06	0.00348735	0.00189407	6.52752e-06
	2.78788	0.000336706	5.80931e-06	0.00429416	0.00731618	0.000174167
	2.90909	0.000489111	2.053e-05	0.00522874	0.0200805	0.00296732
	3.0303	0.000794269	6.89218e-05	0.00624635	0.0393919	0.030366
	3.15151	0.00139719	0.000214757	0.00726684	0.0570725	0.157301
	3.27273	0.00256943	0.000609679	0.00819659	0.0646343	0.388942
	3.39394	0.00473857	0.00155713	0.00892929	0.0596991	0.470326
	3.51515	0.00844963	0.00354713	0.00945052	0.0476083	0.303446
	3.63636	0.014133	0.00716268	0.00971638	0.0347068	0.118348
	3.75758	0.02159	0.0127829	0.00981516	0.0241844	0.0344801
	3.87879	0.0297927	0.0202453	0.00979068	0.0167477	0.00871164
	4	0.0368623	0.0285311	0.0097262	0.0120726	0.00227546
	4.12121	0.0408631	0.0360169	0.00967983	0.00922565	0.000711429
	4.24242	0.0409942	0.04118	0.00970029	0.00767702	0.000294585
	4.36364	0.0376779	0.0431249	0.00980781	0.00697845	0.000172358
	4.48485	0.0321845	0.0418875	0.0100332	0.00691553	0.000144618
	4.60606	0.0259857	0.0381955	0.0103917	0.00740125	0.000172347
	4.72727	0.0201107	0.0331192	0.0108883	0.00845093	0.000272672
	4.84849	0.0151973	0.0276219	0.0114924	0.0101002	0.000546375
	4.9697	0.0113588	0.0223121	0.0121893	0.0123547	0.00127599
	5.09091	0.00848106	0.0176805	0.0129407	0.0151913	0.00315398
	5.21212	0.00638228	0.0137848	0.0136813	0.0184838	0.00769835
	5.33333	0.00486804	0.010652	0.0143725	0.0219476	0.0172484
	5.45455	0.00377397	0.00818524	0.014961	0.0251809	0.0339131
	5.57576	0.00297021	0.00627667	0.0153831	0.0278808	0.0559262
	5.69697	0.00237446	0.00481241	0.0155823	0.0295673	0.0758681
	5.81818	0.00192428	0.00370264	0.015575	0.0301425	0.0847997
	5.93939	0.00157655	0.00286162	0.0153727	0.0296089	0.0781431
	6.06061	0.00130286	0.00222365	0.0149835	0.0280891	0.0609519
	6.18182	0.00108457	0.00174209	0.0144416	0.0258811	0.0407738
	6.30303	0.000907951	0.00137799	0.0138072	0.0233006	0.0245746
	6.42424	0.000763846	0.00110117	0.013083	0.0206002	0.0135575
	6.54545	0.000646784	0.000890426	0.0123313	0.0179086	0.00719661
	6.66667	0.00055159	0.000728132	0.0115757	0.0153675	0.00372456
	6.78788	0.00047425	0.00060251	0.0108216	0.0130618	0.00195597
	6.90909	0.000411738	0.000505236	0.0100945	0.0110017	0.00105271
	7.0303	0.000360757	0.000428783	0.0093884	0.00919873	0.000596475
	7.15151	0.000320199	0.000368303	0.00873189	0.00766174	0.000356176
	7.27273	0.000287857	0.000319998	0.00811739	0.00635702	0.000228623
	7.39394	0.00026245	0.00028148	0.00754381	0.00527249	0.000156472
	7.51515	0.000242529	0.000250265	0.00700902	0.00437909	0.000113815
	7.63636	0.000227499	0.000225105	0.00651984	0.00364538	8.91929e-05
	7.75758	0.000215864	0.00020442	0.00606747	0.00305726	7.36464e-05
	7.87879	0.000207812	0.000187574	0.00564894	0.0025828	6.41771e-05
	8	0.000202501	0.000173931	0.00525393	0.00220682	5.83346e-05
	8.12121	0.00019988	0.000162799	0.00489455	0.00191359	5.49214e-05
	8.24242	0.000199494	0.000153918	0.00455588	0.00168199	5.31526e-05
	8.36364	0.000201253	0.000146887	0.00423892	0.00150439	5.26963e-05
	8.48485	0.000204985	0.000141482	0.0039399	0.00136644	5.31068e-05
	8.60606	0.00021055	0.000137633	0.00366006	0.00126333	5.40531e-05
	8.72727	0.000217551	0.000134866	0.00339101	0.00118529	5.61262e-05
	8.84849	0.000226024	0.000133201	0.00313943	0.00113206	5.8631e-05
	8.9697	0.000235688	0.000132594	0.00290808	0.00109412	6.16153e-05
	9.09091	0.000246068	0.000132663	0.00269041	0.0010685	6.59697e-05
	9.21212	0.000256842	0.000133296	0.00249143	0.00105574	7.13892e-05
	9.33333	0.000267608	0.000134383	0.00230937	0.00104913	7.80857e-05
	9.45454	0.000278133	0.000135903	0.00214252	0.00104911	8.64993e-05
	9.57576	0.000287912	0.000137501	0.00199623	0.00105217	9.71608e-05
	9.69697	0.000296674	0.000139223	0.00186472	0.00105685	0.000110544
	9.81818	0.000304317	0.000141015	0.00175163	0.0010628	0.000127143
	9.93939	0.000310479	0.00014273	0.00165347	0.00106836	0.000148183
	10.0606	0.000315817	0.000144493	0.00156853	0.00107197	0.00017227
	10.1818	0.000319801	0.00014644	0.00149813	0.001074	0.000204079
	10.303	0.000323029	0.000148681	0.00143955	0.00107341	0.000241698
	10.4242	0.00032581	0.000151309	0.00139311	0.00107156	0.000287636
	10.5455	0.000328741	0.000154616	0.00135664	0.00106624	0.000342197
	10.6667	0.000331459	0.000158763	0.00132896	0.00106036	0.00041191
	10.7879	0.000335193	0.000163977	0.00131035	0.00105095	0.000491267
	10.9091	0.000339693	0.000170508	0.00129905	0.00104123	0.000591451
	11.0303	0.000345824	0.000178684	0.00129473	0.00102991	0.000710792
	11.1515	0.000353637	0.000188624	0.00129586	0.00101818	0.000859699
	11.2727	0.000363763	0.000200764	0.00130191	0.00100565	0.00103858
	11.3939	0.00037606	0.000215279	0.00131296	0.000992908	0.00126403
	11.5152	0.000391542	0.000232604	0.00132583	0.000981227	0.00154473
	11.6364	0.000409821	0.000253178	0.00134185	0.000970921	0.0018918
	11.7576	0.000431886	0.000277207	0.00135999	0.000961419	0.00233703
	11.8788	0.000457703	0.000305169	0.00137689	0.00095557	0.00291302
	12	0.000975985	0.000675471	0.00279072	0.00190497	0.0072886

## Sheet: Fig.2d
		c (14-3-3η dimer) - x axis	weighted s-value (s)	residuals			c (14-3-3η dimer) - x axis	fit
		3e-08	4.381	-0.0570402			3e-09	4.25842
		1e-07	4.594	-0.250582			3.62038e-09	4.26271
		3e-07	5.598	0.0266271			4.36905e-09	4.26787
		9e-07	4.803	0.00109863			5.27253e-09	4.27409
		3e-06	4.013	0.0518715			6.36285e-09	4.28157
							7.67864e-09	4.29056
							9.26653e-09	4.30137
							1.11828e-08	4.31435
							1.34953e-08	4.32992
							1.6286e-08	4.34857
							1.96539e-08	4.37087
							2.37181e-08	4.39749
							2.86229e-08	4.42921
							3.45419e-08	4.4669
							4.16849e-08	4.51155
							5.0305e-08	4.56424
							6.07077e-08	4.62616
							7.32616e-08	4.69853
							8.84116e-08	4.78259
							1.06694e-07	4.87951
							1.28758e-07	4.99018
							1.55384e-07	5.11505
							1.87517e-07	5.25334
							2.26294e-07	5.40077
							2.73089e-07	5.53577
							3.29562e-07	5.56316
							3.97713e-07	5.46229
							4.79958e-07	5.3233
							5.79209e-07	5.17149
							6.98986e-07	5.01431
							8.4353e-07	4.85607
							1.01797e-06	4.70015
							1.22847e-06	4.54942
							1.48251e-06	4.40625
							1.78909e-06	4.27244
							2.15906e-06	4.14927
							2.60553e-06	4.03743
							3.14434e-06	3.93713
							3.79457e-06	3.84818
							4.57925e-06	3.77007
							5.52621e-06	3.70207
							6.66899e-06	3.64331
							8.04809e-06	3.59287
							9.71237e-06	3.54981
							1.17208e-05	3.51322
							1.41446e-05	3.48226
							1.70696e-05	3.45616
							2.05995e-05	3.4342
							2.48593e-05	3.41579
							3e-05	3.40037

## Sheet: Fig.3b
		c (Nedd4-2) - x axis	weighted s-value (s)	residuals			c (Nedd4-2) - x axis	fit
		5e-08	3.736	-0.010422			5e-09	3.64863
		1.25e-07	3.966	0.0703444			6.0108e-09	3.6509
		3.79e-07	4.212	-0.0185776			7.22593e-09	3.65362
		1.109e-06	3.626	0.114014			8.68672e-09	3.65688
		4.141e-06	2.446	0.0885212			1.04428e-08	3.6608
							1.25539e-08	3.6655
							1.50918e-08	3.67112
							1.81428e-08	3.67786
							2.18105e-08	3.68591
							2.62197e-08	3.69554
							3.15202e-08	3.70704
							3.78923e-08	3.72074
							4.55526e-08	3.73704
							5.47615e-08	3.7564
							6.5832e-08	3.77933
							7.91406e-08	3.8064
							9.51396e-08	3.83824
							1.14373e-07	3.87552
							1.37494e-07	3.9189
							1.6529e-07	3.96896
							1.98705e-07	4.02601
							2.38875e-07	4.08966
							2.87166e-07	4.15713
							3.45219e-07	4.21631
							4.15008e-07	4.22316
							4.98906e-07	4.14621
							5.99764e-07	4.02599
							7.21012e-07	3.88537
							8.66771e-07	3.73165
							1.042e-06	3.56868
							1.25265e-06	3.39964
							1.50588e-06	3.22765
							1.81031e-06	3.05581
							2.17628e-06	2.8871
							2.61623e-06	2.72424
							3.14513e-06	2.56955
							3.78094e-06	2.42486
							4.54529e-06	2.29144
							5.46416e-06	2.17
							6.5688e-06	2.06079
							7.89674e-06	1.96362
							9.49314e-06	1.87798
							1.14123e-05	1.80315
							1.37194e-05	1.73822
							1.64928e-05	1.68226
							1.9827e-05	1.63428
							2.38352e-05	1.59335
							2.86537e-05	1.55856
							3.44464e-05	1.5291
							4.141e-05	1.50422

## Sheet: Fig.3c
		c (Nedd4-2) - x axis	weighted s-value (s)	residuals			c (Nedd4-2) - x axis	fit
		5e-08	3.744	0.165621			5e-09	3.63132
		1.5e-07	3.587	0.11781			6.03396e-09	3.63008
		5e-07	3.188	0.0283148			7.28174e-09	3.62858
		1.5e-06	2.626	-0.00396371			8.78755e-09	3.62677
		5e-06	1.883	-0.107924			1.06048e-08	3.62459
							1.27977e-08	3.62197
							1.54442e-08	3.61881
							1.8638e-08	3.61501
							2.24922e-08	3.61044
							2.71434e-08	3.60496
							3.27564e-08	3.59837
							3.95302e-08	3.59047
							4.77048e-08	3.58102
							5.75698e-08	3.56972
							6.94748e-08	3.55623
							8.38416e-08	3.54017
							1.01179e-07	3.52111
							1.22103e-07	3.49855
							1.47353e-07	3.47194
							1.77824e-07	3.44071
							2.14597e-07	3.40423
							2.58974e-07	3.3619
							3.12528e-07	3.3131
							3.77156e-07	3.25732
							4.55149e-07	3.19413
							5.49271e-07	3.12332
							6.62856e-07	3.04487
							7.99929e-07	2.9591
							9.65349e-07	2.86665
							1.16498e-06	2.76851
							1.40588e-06	2.66602
							1.69661e-06	2.56079
							2.04746e-06	2.45461
							2.47086e-06	2.34935
							2.98181e-06	2.2468
							3.59843e-06	2.14857
							4.34256e-06	2.05601
							5.24057e-06	1.97012
							6.32428e-06	1.89154
							7.63209e-06	1.82059
							9.21035e-06	1.75727
							1.1115e-05	1.70136
							1.34135e-05	1.65245
							1.61873e-05	1.61001
							1.95347e-05	1.57344
							2.35743e-05	1.54212
							2.84493e-05	1.51544
							3.43324e-05	1.49281
							4.14321e-05	1.47369
							5e-05	1.45758

## Sheet: Fig.3d
		c (Nedd4-2) - x axis	weighted s-value (s)	residuals			c (Nedd4-2) - x axis	fit
		5e-08	3.652	-0.00125885			5e-09	3.63917
		1.5e-07	3.77	0.0982461			6.03396e-09	3.63953
		5e-07	3.554	-0.0786006			7.28174e-09	3.63997
		1.5e-06	3.267	0.0398972			8.78755e-09	3.6405
		5e-06	2.377	0.014082			1.06048e-08	3.64113
							1.27977e-08	3.64188
							1.54442e-08	3.64278
							1.8638e-08	3.64384
							2.24922e-08	3.6451
							2.71434e-08	3.64658
							3.27564e-08	3.64831
							3.95302e-08	3.65032
							4.77048e-08	3.65263
							5.75698e-08	3.65526
							6.94748e-08	3.6582
							8.38416e-08	3.66141
							1.01179e-07	3.66482
							1.22103e-07	3.66826
							1.47353e-07	3.67147
							1.77824e-07	3.67404
							2.14597e-07	3.67535
							2.58974e-07	3.67448
							3.12528e-07	3.67019
							3.77156e-07	3.66083
							4.55149e-07	3.6443
							5.49271e-07	3.61817
							6.62856e-07	3.5798
							7.99929e-07	3.52672
							9.65349e-07	3.4571
							1.16498e-06	3.37013
							1.40588e-06	3.26641
							1.69661e-06	3.14795
							2.04746e-06	3.01791
							2.47086e-06	2.88018
							2.98181e-06	2.73892
							3.59843e-06	2.59812
							4.34256e-06	2.46126
							5.24057e-06	2.33115
							6.32428e-06	2.20985
							7.63209e-06	2.09868
							9.21035e-06	1.9983
							1.1115e-05	1.90882
							1.34135e-05	1.82996
							1.61873e-05	1.76111
							1.95347e-05	1.7015
							2.35743e-05	1.65025
							2.84493e-05	1.60644
							3.43324e-05	1.5692
							4.14321e-05	1.53765
							5e-05	1.51104

## Sheet: Fig.3e
		c (Nedd4-2) - x axis	weighted s-value (s)	residuals			c (Nedd4-2) - x axis	fit
		7e-08	3.602	-0.0679598			7e-09	3.64116
		1.15e-07	3.906	0.221076			8.36671e-09	3.64188
		4e-07	3.622	-0.0698493			1.00003e-08	3.64275
		2.033e-06	2.954	-0.0505524			1.19528e-08	3.64377
		4.37e-06	2.529	0.104076			1.42865e-08	3.64498
							1.70758e-08	3.64641
							2.04098e-08	3.64809
							2.43947e-08	3.65006
							2.91576e-08	3.65237
							3.48505e-08	3.65506
							4.16549e-08	3.65817
							4.97878e-08	3.66175
							5.95086e-08	3.66582
							7.11273e-08	3.67039
							8.50145e-08	3.67545
							1.01613e-07	3.68094
							1.21453e-07	3.68671
							1.45166e-07	3.69251
							1.73508e-07	3.69795
							2.07385e-07	3.70241
							2.47876e-07	3.705
							2.96272e-07	3.70448
							3.54118e-07	3.69922
							4.23257e-07	3.68714
							5.05896e-07	3.66584
							6.0467e-07	3.63271
							7.22728e-07	3.58532
							8.63837e-07	3.52185
							1.0325e-06	3.44147
							1.23409e-06	3.34462
							1.47503e-06	3.23304
							1.76303e-06	3.10952
							2.10725e-06	2.9775
							2.51868e-06	2.84071
							3.01044e-06	2.70281
							3.59821e-06	2.56709
							4.30074e-06	2.43632
							5.14043e-06	2.31266
							6.14408e-06	2.19764
							7.34367e-06	2.09222
							8.77749e-06	1.99682
							1.04912e-05	1.91145
							1.25396e-05	1.8358
							1.49879e-05	1.76933
							1.79142e-05	1.71136
							2.14118e-05	1.66111
							2.55924e-05	1.6178
							3.05892e-05	1.58063
							3.65616e-05	1.54886
							4.37e-05	1.5218

## Sheet: Fig.3f
		c (Nedd4-2) - x axis	weighted s-value (s)	residuals			c (Nedd4-2) - x axis	fit
		5.6e-08	3.601	-0.107364			5.6e-09	3.64488
		1.42e-07	3.73	-0.0692184			6.73135e-09	3.64638
		4.31e-07	3.966	0.0333657			8.09126e-09	3.64819
		1.394e-06	3.442	0.0099628			9.72592e-09	3.65035
		4.613e-06	2.531	0.0993347			1.16908e-08	3.65294
							1.40527e-08	3.65604
							1.68917e-08	3.65975
							2.03043e-08	3.66417
							2.44063e-08	3.66944
							2.9337e-08	3.67571
							3.52639e-08	3.68315
							4.23881e-08	3.69195
							5.09517e-08	3.70234
							6.12453e-08	3.71454
							7.36185e-08	3.72879
							8.84914e-08	3.74531
							1.06369e-07	3.76429
							1.27858e-07	3.78582
							1.53689e-07	3.80983
							1.84739e-07	3.83592
							2.22061e-07	3.86324
							2.66923e-07	3.89011
							3.20849e-07	3.91365
							3.85669e-07	3.92942
							4.63584e-07	3.93125
							5.57241e-07	3.9122
							6.69818e-07	3.86668
							8.0514e-07	3.79265
							9.678e-07	3.69204
							1.16332e-06	3.56925
							1.39834e-06	3.42956
							1.68085e-06	3.27822
							2.02042e-06	3.1201
							2.4286e-06	2.95961
							2.91925e-06	2.80063
							3.50901e-06	2.64645
							4.21793e-06	2.49973
							5.07006e-06	2.36247
							6.09435e-06	2.236
							7.32557e-06	2.12106
							8.80553e-06	2.01787
							1.05845e-05	1.92623
							1.27228e-05	1.8456
							1.52932e-05	1.77526
							1.83828e-05	1.71433
							2.20967e-05	1.66189
							2.65608e-05	1.61698
							3.19268e-05	1.5787
							3.83769e-05	1.54619
							4.613e-05	1.51869

## Sheet: Fig.3g
		c (Nedd4-2) - x axis	weighted s-value (s)	residuals			c (Nedd4-2) - x axis	fit
		5e-08	3.794	0.11735			5e-09	3.64164
		1.6e-07	3.738	0.00120425			6.02858e-09	3.64251
		5.1e-07	3.71	-0.0254688			7.26875e-09	3.64356
		1.408e-06	3.291	0.00518227			8.76405e-09	3.64481
		4.786e-06	2.364	0.0209951			1.0567e-08	3.64631
							1.27407e-08	3.64811
							1.53617e-08	3.65026
							1.85219e-08	3.65282
							2.23321e-08	3.65587
							2.69262e-08	3.65948
							3.24653e-08	3.66375
							3.91439e-08	3.66878
							4.71965e-08	3.67465
							5.69055e-08	3.68147
							6.86119e-08	3.68931
							8.27264e-08	3.69823
							9.97446e-08	3.70819
							1.20264e-07	3.71908
							1.45004e-07	3.73063
							1.74833e-07	3.7423
							2.10799e-07	3.75322
							2.54164e-07	3.76204
							3.0645e-07	3.76679
							3.69491e-07	3.76479
							4.45501e-07	3.75267
							5.37148e-07	3.72664
							6.47648e-07	3.68307
							7.80879e-07	3.61926
							9.41518e-07	3.53417
							1.1352e-06	3.42875
							1.36873e-06	3.30572
							1.6503e-06	3.16901
							1.9898e-06	3.02318
							2.39913e-06	2.87284
							2.89267e-06	2.72231
							3.48773e-06	2.57535
							4.20522e-06	2.43499
							5.07029e-06	2.3035
							6.11334e-06	2.18239
							7.37094e-06	2.0725
							8.88727e-06	1.97408
							1.07155e-05	1.88695
							1.29199e-05	1.81056
							1.55777e-05	1.74416
							1.87823e-05	1.68687
							2.26461e-05	1.63775
							2.73047e-05	1.59585
							3.29218e-05	1.56028
							3.96942e-05	1.53019
							4.786e-05	1.50483

## Sheet: Fig.3h
		c (Nedd4-2) - x axis	weighted s-value (s)	residuals			c (Nedd4-2) - x axis	fit
		4.1e-08	3.746	0.0279126			4.1e-09	3.64562
		1.43e-07	3.76	-0.142295			4.96267e-09	3.64735
		4.28e-07	4.28	0.0059576			6.00685e-09	3.64944
		1.485e-06	3.467	0.107237			7.27073e-09	3.65198
		4.747e-06	2.46	0.11072			8.80054e-09	3.65503
							1.06522e-08	3.65873
							1.28935e-08	3.66319
							1.56064e-08	3.66857
							1.88901e-08	3.67506
							2.28647e-08	3.68288
							2.76756e-08	3.6923
							3.34987e-08	3.70362
							4.05471e-08	3.71722
							4.90785e-08	3.73352
							5.94049e-08	3.75303
							7.19041e-08	3.77632
							8.70333e-08	3.80404
							1.05346e-07	3.83692
							1.27511e-07	3.87576
							1.5434e-07	3.92141
							1.86815e-07	3.97468
							2.26122e-07	4.03633
							2.73699e-07	4.10667
							3.31287e-07	4.18455
							4.00992e-07	4.25941
							4.85364e-07	4.25353
							5.87488e-07	4.14322
							7.11099e-07	4.00395
							8.60719e-07	3.84982
							1.04182e-06	3.68477
							1.26103e-06	3.5118
							1.52635e-06	3.33402
							1.84751e-06	3.15468
							2.23624e-06	2.97711
							2.70676e-06	2.80447
							3.27628e-06	2.63953
							3.96563e-06	2.48458
							4.80002e-06	2.34129
							5.80998e-06	2.21069
							7.03244e-06	2.09323
							8.51211e-06	1.98884
							1.03031e-05	1.89704
							1.2471e-05	1.81707
							1.50949e-05	1.74796
							1.8271e-05	1.68866
							2.21154e-05	1.63809
							2.67686e-05	1.59517
							3.24009e-05	1.55891
							3.92182e-05	1.52839
							4.747e-05	1.50278

[truncated: 22 more sheets: Fig.3i, Fig. 4, Fig.7_a, Fig.7_b, Fig. S1c, Fig.S2a, Fig.S3a, Fig.S3b, Fig.S3c, Fig.S3d, Fig.S3e, Fig.S3f, Fig.S3g, Fig.S3h, Fig.S4_a, Fig.S4_b, Fig.S4_c, Fig.S4_d, Fig.S4_e, Fig.S4_f …]
